# Supplementary material for: Osteopontin-4 (OPN-4) Suppresses Tumor Progression Features Whilst Sensitizing c643 Anaplastic Thyroid Cells to Sorafenib
Source: Biomedicines. 2026 Apr 25;14(5):989. doi: 10.3390/biomedicines14050989 (PMC13203564; doi:10.3390/biomedicines14050989)
Supplement: Supplementary file 1 [file biomedicines-14-00989-s001.zip]

Archive with 1 entries (1 files):
- biomedicines-4160760-supplementary.pdf
